# Supplementary material for: Accumulation of Proline in Plants under Contaminated Soils—Are We on the Same Page?
Source: Antioxidants (Basel). 2023 Mar 8;12(3):666. doi: 10.3390/antiox12030666 (PMC10045403; doi:10.3390/antiox12030666)
Supplement: Supplementary file 1 [file antioxidants-12-00666-s001.zip]

Archive with 1 entries (1 files):
- antioxidants-2243653-supplementary.pdf
